# Supplementary material for: Human iPSC-Derived Dorsal Root Ganglion Organoid Modeling of Chemotherapy-Induced Peripheral Neuropathy
Source: Cells. 2026 Apr 19;15(8):724. doi: 10.3390/cells15080724 (PMC13115049; doi:10.3390/cells15080724)
Supplement: Supplementary file 1 [file cells-15-00724-s001.zip]

Archive with 1 entries (1 files):
- cells-4229431-supplementary.pdf
